# Supplementary material for: Prevalence of Electronic Cigarette Use and Its Determinants among 13-to-15-Year-Old Students in Greece: Results from the 2013 Global Youth Tobacco Survey (GYTS)
Source: Int J Environ Res Public Health. 2020 Mar 4;17(5):1671. doi: 10.3390/ijerph17051671 (PMC7084902; doi:10.3390/ijerph17051671)
Supplement: Supplementary file 1 [file ijerph-17-01671-s001.zip]

Archive with 7 entries (6 files):
- GYTS 2013 Greece (National) WEB.MDB
- GYTSEURO2013 Greece All Schools (National) Web Codebook 20151009_508tag.pdf
- ijerph-732136-supplementary/
- ijerph-732136-supplementary/File S1--GYTSEURO2013 Greece All Schools (National) Web Codebook 20151009_508tag.pdf
- ijerph-732136-supplementary/File S2--GYTS 2013 Greece (National) WEB.MDB
- ijerph-732136-supplementary/File S3--Output of statistical analysis.pdf
- Output of statistical analysis.docx
